# Supplementary material for: CellFishing.jl: an ultrafast and scalable cell search method for single-cell RNA sequencing
Source: Genome Biol. 2019 Feb 11;20:31. doi: 10.1186/s13059-019-1639-x (PMC6371477; doi:10.1186/s13059-019-1639-x)
Supplement: Supplementary file 3 — Experiment scripts. Archived script files to reproduce the experiments. (TAR 81 kb) [file 13059_2019_1639_MOESM3_ESM.tar]

Archive with 42 entries (39 files):
- cellfishing-experiments
- cellfishing-experiments/.gitignore
- cellfishing-experiments/Analysis.ipynb
- cellfishing-experiments/Dockerfile
- cellfishing-experiments/LICENSE.md
- cellfishing-experiments/Pipfile
- cellfishing-experiments/Pipfile.lock
- cellfishing-experiments/Project.toml
- cellfishing-experiments/README.md
- cellfishing-experiments/Snakefile
- cellfishing-experiments/figures
- cellfishing-experiments/figures/schematic.pdf
- cellfishing-experiments/figures/subindex.pdf
- cellfishing-experiments/scripts
- cellfishing-experiments/scripts/Baron2016.loomify.py
- cellfishing-experiments/scripts/Plass2018.loomify.py
- cellfishing-experiments/scripts/Shekhar2016.loomify.py
- cellfishing-experiments/scripts/TabulaMuris-chromium.loomify.py
- cellfishing-experiments/scripts/TabulaMuris-smart.loomify.py
- cellfishing-experiments/scripts/clustering-sc3.R
- cellfishing-experiments/scripts/estimator.jl
- cellfishing-experiments/scripts/featurenames.py
- cellfishing-experiments/scripts/hash.jl
- cellfishing-experiments/scripts/knn-batch.jl
- cellfishing-experiments/scripts/knn-batch.scmap.R
- cellfishing-experiments/scripts/knn-cv-features.jl
- cellfishing-experiments/scripts/knn-cv-features.scmap.R
- cellfishing-experiments/scripts/knn-cv.jl
- cellfishing-experiments/scripts/knn-cv.scmap.R
- cellfishing-experiments/scripts/knn-degs.jl
- cellfishing-experiments/scripts/knn-protocol.jl
- cellfishing-experiments/scripts/knn-protocol.scmap.R
- cellfishing-experiments/scripts/knn-similarity.jl
- cellfishing-experiments/scripts/knn-species.jl
- cellfishing-experiments/scripts/knn-species.scmap.R
- cellfishing-experiments/scripts/save-load.jl
- cellfishing-experiments/scripts/scalability.jl
- cellfishing-experiments/scripts/select-features.jl
- cellfishing-experiments/scripts/select-features.scmap.R
- cellfishing-experiments/scripts/svd.jl
- cellfishing-experiments/scripts/transformation.jl
- cellfishing-experiments/scripts/utils.jl
