# Supplementary material for: CellFishing.jl: an ultrafast and scalable cell search method for single-cell RNA sequencing
Source: Genome Biol. 2019 Feb 11;20:31. doi: 10.1186/s13059-019-1639-x (PMC6371477; doi:10.1186/s13059-019-1639-x)
Supplement: Supplementary file 3 — Experiment scripts. Archived script files to reproduce the experiments. (TAR 81 kb) [file 13059_2019_1639_MOESM3_ESM.tar › cellfishing-experiments/Dockerfile]

FROM bioconductor/release_base2:R3.5.0_Bioc3.7

WORKDIR /workspace

RUN apt update && apt -y install libhdf5-dev
RUN Rscript -e 'install.packages(c("h5", "matrixStats", "readr")); source("https://bioconductor.org/biocLite.R"); biocLite(c("scmap", "scater", "SC3", "SingleCellExperiment"))'

RUN useradd -U agata
USER agata

CMD ["Rscript"]
