# Supplementary material for: CellFishing.jl: an ultrafast and scalable cell search method for single-cell RNA sequencing
Source: Genome Biol. 2019 Feb 11;20:31. doi: 10.1186/s13059-019-1639-x (PMC6371477; doi:10.1186/s13059-019-1639-x)
Supplement: Supplementary file 3 — Experiment scripts. Archived script files to reproduce the experiments. (TAR 81 kb) [file 13059_2019_1639_MOESM3_ESM.tar › cellfishing-experiments/Pipfile]

[[source]]
url = "https://pypi.org/simple"
verify_ssl = true
name = "pypi"

[packages]
pandas = "*"
loompy = "*"
matplotlib = "*"
sklearn = "*"
seaborn = "*"
toml = "*"
jupyterlab = "*"
ipython = "*"
snakemake = "*"
numpy = "*"
matplotlib-venn = "*"
cython = "*"
umap-learn = "*"

[dev-packages]

[requires]
python_version = "3.6"
