# Supplementary material for: CellFishing.jl: an ultrafast and scalable cell search method for single-cell RNA sequencing
Source: Genome Biol. 2019 Feb 11;20:31. doi: 10.1186/s13059-019-1639-x (PMC6371477; doi:10.1186/s13059-019-1639-x)
Supplement: Supplementary file 3 — Experiment scripts. Archived script files to reproduce the experiments. (TAR 81 kb) [file 13059_2019_1639_MOESM3_ESM.tar › cellfishing-experiments/scripts/Baron2016.loomify.py]

import sys
import pandas
import loompy

clusterfile = sys.argv[1]
inputfiles = sys.argv[2:-1]
outputfile = sys.argv[-1]
cellnames = pandas.read_table(clusterfile)["cell"].values
data = []
for filename in inputfiles:
    df = pandas.read_csv(filename, index_col=0)
    data.append(df.drop(["barcode", "assigned_cluster"], axis=1))
data = pandas.concat(data).T
data = data.loc[:,cellnames]
matrix = data.astype("int32").values
loompy.create(outputfile, matrix, {"Gene": data.index.values}, {"CellID": data.columns.values})
