# Supplementary material for: CellFishing.jl: an ultrafast and scalable cell search method for single-cell RNA sequencing
Source: Genome Biol. 2019 Feb 11;20:31. doi: 10.1186/s13059-019-1639-x (PMC6371477; doi:10.1186/s13059-019-1639-x)
Supplement: Supplementary file 3 — Experiment scripts. Archived script files to reproduce the experiments. (TAR 81 kb) [file 13059_2019_1639_MOESM3_ESM.tar › cellfishing-experiments/scripts/TabulaMuris-smart.loomify.py]

import os
import sys
import numpy
import pandas
import loompy

clusterfile = sys.argv[1]
rootdir = sys.argv[2]
outputfile = sys.argv[3]

cellnames = pandas.read_table(clusterfile)["cell"].values
genes = None
data = []
for countsfile in os.listdir(rootdir):
    if not countsfile.endswith(".csv"):
        continue
    counts = pandas.read_csv(os.path.join(rootdir, countsfile), index_col=0)
    print("  reading", countsfile)
    if genes is None:
        genes = counts.index.values
    assert numpy.all(genes == counts.index.values)
    data.append(counts)

data = pandas.concat(data, axis=1)
artificial = data.index.str.startswith("ERCC-") | data.index.str.endswith("_transgene")
data = data.loc[~artificial,cellnames].astype("int32")
loompy.create(outputfile, data.values, {"Gene": data.index.values}, {"CellID": data.columns.values})
