# Supplementary material for: CellFishing.jl: an ultrafast and scalable cell search method for single-cell RNA sequencing
Source: Genome Biol. 2019 Feb 11;20:31. doi: 10.1186/s13059-019-1639-x (PMC6371477; doi:10.1186/s13059-019-1639-x)
Supplement: Supplementary file 3 — Experiment scripts. Archived script files to reproduce the experiments. (TAR 81 kb) [file 13059_2019_1639_MOESM3_ESM.tar › cellfishing-experiments/scripts/save-load.jl]

using CellFishing

include("utils.jl")

function experiment(data, n_bits, keep_counts)
    m, n = size(data.counts)
    println("[[experiment]]")
    println("n-genes = ", m)
    println("n-cells = ", n)
    println("n-bits = ", n_bits)
    println("keep-counts = ", keep_counts)
    println("index-time = ", @elapsed begin
        features = CellFishing.selectfeatures(data.counts, data.featurenames)
        database = CellFishing.CellIndex(
            data.counts, features,
            metadata=data.cellnames,
            n_bits=n_bits, keep_counts=keep_counts)
    end)
    println("ram-size = ", Base.summarysize(database))
    mktempdir() do tmpdir
        tmpfile = joinpath(tmpdir, "database")
        println("save-time = ", @elapsed CellFishing.save(tmpfile, database))
        println("file-size = ", filesize(tmpfile))
        println("load-time = ", @elapsed CellFishing.load(tmpfile))
    end
    println()
    flush(stdout)
end

@experiments begin
    datafile, = ARGS
    data = loadloom(datafile)
    for n_bits in [128, 256], keep_counts in [false, true]
        Random.seed!(RANDSEED)
        for _ in 1:10; experiment(data, n_bits, keep_counts); end
    end
end
