# Supplementary material for: CellFishing.jl: an ultrafast and scalable cell search method for single-cell RNA sequencing
Source: Genome Biol. 2019 Feb 11;20:31. doi: 10.1186/s13059-019-1639-x (PMC6371477; doi:10.1186/s13059-019-1639-x)
Supplement: Supplementary file 3 — Experiment scripts. Archived script files to reproduce the experiments. (TAR 81 kb) [file 13059_2019_1639_MOESM3_ESM.tar › cellfishing-experiments/scripts/select-features.jl]

using CellFishing

include("utils.jl")

datafile, n_min_features = ARGS
data = loadloom(datafile)
n_min_features = parse(Int, n_min_features)

# Write selected features.
Random.seed!(RANDSEED)
if n_min_features == 0  # default
    features = CellFishing.selectfeatures(data.counts, data.featurenames)
else
    features = CellFishing.selectfeatures(data.counts, data.featurenames, n_min_features=n_min_features)
end
for gene in CellFishing.selectedfeatures(features)
    println(gene)
end
